# Supplementary material for: Construction of a Nano-Controlled Release Methotrexate Delivery System for the Treatment of Rheumatoid Arthritis by Local Percutaneous Administration
Source: Nanomaterials (Basel). 2021 Oct 23;11(11):2812. doi: 10.3390/nano11112812 (PMC8624172; doi:10.3390/nano11112812)
Supplement: Supplementary file 1 [file nanomaterials-11-02812-s001.zip]

Archive with 1 entries (1 files):
- nanomaterials-1420929 -SI-done.pdf
